# Supplementary material for: Expression of Manganese Transporters ZIP8, ZIP14, and ZnT10 in Brain Barrier Tissues
Source: Int J Mol Sci. 2024 Sep 26;25(19):10342. doi: 10.3390/ijms251910342 (PMC11476488; doi:10.3390/ijms251910342)
Supplement: Supplementary file 1 [file ijms-25-10342-s001.zip]

Archive with 1 entries (1 files):
- ijms-3192697-supplementary.pdf
